# Supplementary material for: Influence of soil moisture regimes on growth, photosynthetic capacity, leaf biochemistry and reproductive capabilities of the invasive agronomic weed; Lactuca serriola
Source: PLoS One. 2019 Jun 28;14(6):e0218191. doi: 10.1371/journal.pone.0218191 (PMC6599151; doi:10.1371/journal.pone.0218191)
Supplement: S1 File — Data for repeated measures, biochemical analysis, fecundity, 1st harvest and 2nd harvest are provided in the excel sheet in their respective tabs. (XLSX) [file pone.0218191.s001.xlsx]

## Sheet: Repeated measures
parameters	rep no		week 1- 9/2	week 2- 17/02	week 3-23/2	week 4-02/03	week 5 -9/03	week 6-16/03	week 7 - 23/03	week 8-30/3	week 9 - 6/04
Shoot height (cm) 100% WHC	1		0.7	7	13	25.5	30.2	36	62	81	119
	2		0	2.2	8	18.5	25.2	33	44	61	84
	3		1	5	8.5	15.3	24.2	32.5	43	56	89
	4		2.5	11.5	19.5	30	39.5	43.5	55	74	108
	5		0	4.1	9.5	19	26.4	34	45	62	75
	6		5.8	16.2	26	40.5	49	53	69	87	120
	7		3	13.1	24.5	39.5	52.1	55.5	72	102.1	138
Shoot height (cm) 75% WHC	1		0	4.3	11	22	29.7	56	75	104.1	152.3
	2		4	14.7	23.7	38	50	57	70.2	92.1	135.6
	3		3	13.1	22	36.5	44.5	47	62	81.7	106
	4		3.5	14.5	23.5	38.5	49.2	50	49	59.8	86
	5		0	4.1	9	19	28.6	36	51	67.8	91
	6		5.4	19	28	39	49.5	54	66	97	152
	7		0	4.4	14	24.5	30	36	45	61	83.1
Shoot height (cm) 50% WHC	1		1	6.9	12	19.4	24.2	27	35	58.6	68
	2		1	6.8	9.8	13.5	20.2	24	30	45.1	62
	3		1	2.5	7.1	11.3	19	30	46	68	84
	4		0	3.3	8.5	17.2	23.8	26.5	33.5	55.1	62
	5		1.5	9.1	12	15.6	22	29	41	54.2	76
	6		1.8	7.8	15	19.8	30.5	34.5	47	84	118
	7		0	3.1	6.9	14	20.5	25	35	52	74
Shoot height (cm) 25% WHC	1		0	2.9	5.5	12.3	20.1	29	40	53	73.2
	2		1	4.5	5.3	11.5	19.2	28.5	41	56.3	72.3
	3		6	11.1	12	19.2	27.6	32	49.5	80.2	116.2
	4		1	2.2	6	10.9	17.1	21	34.5	50.1	67.2
	5		7.8	11.1	12	17	27	29	35.5	50.3	70
	6		0	1.5	3.2	6	13.5	19	29.5	46.2	66.4
	7		3	5.2	7.5	11	17.8	24.5	38	53.2	72.2
parameters	rep no		week 1- 9/2	week 2- 17/02	week 3-23/2	week 4-02/03	week 5 -9/03	week 6-16/03	week 7 - 23/03	week 8-30/3	week 9 - 6/04
Shoot diameter (mm) 100% WHC	1				8.1	8.3	8.5	8.5	8.6	8.6	8.7
	2				5.4	6.2	7	7.2	7.5	7.5	8.3
	3				5.4	6.3	7.4	7.9	8.1	8.2	8.3
	4				7.5	8.4	8.7	8.7	8.9	9	9
	5				6.9	7.8	7.9	8.1	8.2	8.4	8.5
	6				7.9	8.1	8.3	8.5	8.8	9.4	10
	7				7.4	7.8	7.8	7.9	8.1	8.2	8.5
Shoot diameter (9mm) 75% WHC	1				6.3	8.3	8.4	8.8	8.7	9.2	9.7
	2				7.9	8.5	8.7	8.9	9.5	9.9	10
	3				7.2	8.1	8.2	8.3	8.3	8.4	8.7
	4				7.8	8.4	8.4	8.7	8.9	9.1	9.9
	5				7.5	7.9	8	8.4	9	9.1	9.4
	6				7.6	7.8	8	8.1	8.5	9	9.2
	7				7.6	7.9	7.9	8	8.2	8.5	8.9
	1				6.1	7.1	7.5	8.4	8.5	8.5	8.6
Shoot diameter (mm) 50% WHC	2				6.1	7.3	7.8	8.1	8.3	8.5	8.6
	3				5.9	6.5	6.5	6.6	6.9	7.1	7.5
	4				6.3	6.8	7.1	7.4	7.8	8.4	9.4
	5				6.3	7.2	7.4	7.6	7.8	7.8	8.1
	6				5.8	5.9	6	6.4	7.1	7.2	7.6
	7				5.9	6.4	6.8	7.2	7.7	8.5	9.3
Shoot diameter (mm) 25% WHC	1				4.6	6.4	6.7	6.8	6.9	7	7.1
	2				5.6	5.9	6.1	6.3	6.5	7.4	8.2
	3				5.5	6.5	6.6	6.7	6.9	7.1	7.4
	4				4.8	4.9	5.3	5.4	5.6	5.8	6.7
	5				6.2	6.3	6.4	6.5	6.6	6.9	7.4
	6				4.1	4.7	5.7	5.9	6.1	6.3	6.9
	7				5.8	6.2	6.7	7.1	7.5	8.1	9.7
parameters	rep no		week 1- 9/2	week 2- 17/02	week 3-23/2	week 4-02/03	week 5 -9/03	week 6-16/03	week 7 - 23/03	week 8-30/3	week 9 - 6/04
No of Leaves 100% WHC	1		18	22	25	31	32	30	32	41	46
	2		21	24	27	31	32	35	36	47	49
	3		19	20	21	25	28	29	33	36	52
	4		21	26	29	34	38	40	46	50	56
	5		22	24	24	37	33	37	38	41	40
	6		25	29	32	36	41	40	42	48	60
	7		22	19	23	31	33	28	35	36	62
No of Leaves 75% WHC	1		20	21	25	25	31	45	46	53	47
	2		22	25	30	33	35	36	42	48	49
	3		25	24	24	27	31	33	32	26	46
	4		25	27	31	33	35	33	41	51	59
	5		20	24	23	30	35	36	40	49	49
	6		27	29	33	36	40	39	41	49	50
	7		19	24	30	35	37	31	36	40	44
No of Leaves 50% WHC	1		24	22	28	28	29	36	36	41	48
	2		21	23	25	27	30	28	29	33	52
	3		20	23	24	23	27	27	28	26	31
	4		23	22	25	29	32	34	36	33	40
	5		21	22	26	25	27	29	32	34	42
	6		20	20	23	26	29	29	34	34	36
	7		16	20	22	28	32	32	33	37	43
No of Leaves 25% WHC	1		20	20	22	22	27	30	35	38	46
	2		18	21	24	24	26	29	34	39	45
	3		28	27	28	28	28	33	34	33	51
	4		23	20	23	23	26	28	31	32	34
	5		27	27	27	29	26	28	30	33	55
	6		21	22	25	23	26	27	31	34	40
	7		24	23	22	25	27	30	33	39	47

## Sheet: Biochemical
Soluble sugars		Absorbance- 100% WHC		Absorbance- 75% WHC		Absorbance- 50% WHC		Absorbance- 25% WHC
	Plant 1- Rep 1	0.502		0.445		0.492		0.503
	Plant 1- Rep 2	0.52		0.437		0.564		0.52
	Plant 1- Rep 3	0.526		0.475		0.592		0.524
	Plant 2- Rep 1	0.512		0.39		0.598		0.57
	Plant 2- Rep 2	0.51		0.478		0.477		0.603
	Plant 2- Rep 3	0.56		0.419		0.374		0.657
	Plant 3- Rep 1	0.404		0.452		0.437		0.589
	Plant 3- Rep 2	0.414		0.483		0.411		0.566
	Plant 3- Rep 3	0.413		0.44		0.521		0.578
Total phenols		Absorbance- 100% WHC		Absorbance- 75% WHC		Absorbance- 50% WHC		Absorbance- 25% WHC
	Plant 1- Rep 1	0.447		0.64		0.639		0.668
	Plant 1- Rep 2	0.456		0.67		0.717		0.786
	Plant 1- Rep 3	0.464		0.448		0.512		0.799
	Plant 2- Rep 1	0.408		0.454		0.52		0.701
	Plant 2- Rep 2	0.475		0.398		0.659		0.757
	Plant 2- Rep 3	0.41		0.561		0.753		0.612
	Plant 3- Rep 1	0.453		0.609		0.55		0.68
	Plant 3- Rep 2	0.449		0.498		0.604		0.685
	Plant 3- Rep 3	0.451		0.803		0.48		0.686

## Sheet: Fecundity
		100% WHC	75% WHC	50% WHC	25% WHC
100 seed wt	Plant 1	0.0408	0.0446	0.042	0.0445
	Plant 2	0.0567	0.0523	0.0576	0.0453
	Plant 3	0.0508	0.0475	0.0456	0.0459
Seeds produced per plant	Plant 1	10572.8	7021	6323	7675
	Plant 2	7141.6	6499	6377	5173
	Plant 3	9990.4	7934	6549	8059
Germination % (12hr)	Rep 1	100	100	100	100
	Rep 2	100	90	100	95
	Rep 3	85	100	100	95
Germination % (24hr)	Rep 1	85	85	90	85
	Rep 2	95	90	95	90
	Rep 3	90	80	95	90

## Sheet: 1st Harvest
1st Harvest		100% WHC	75% WHC	50% WHC	25% WHC
Leaf area	Plant 1	802.16	536.85	553.09	327.18
	Plant 2	875.21	934.29	366.28	264.58
	Plant 3	891.77	437.18	368.43	508.17
	Plant 4	746.4	726.59	344.87	469.91
Root: Shoot ratio	Plant 1	0.247826	0.28	0.970874	0.809524
	Plant 2	0.298851	0.653061	0.395189	0.736842
	Plant 3	0.325253	0.502326	0.65445	0.566524
	Plant 4	0.445596	0.309524	0.46732	0.515464
Total fresh weight	Plant 1	57.01	39.59	52.58	31
	Plant 2	60.33	57.3	45.08	29.13
	Plant 3	59.49	48.17	51.74	35.26
	Plant 4	53.61	58.89	41.52	31.34
Total dry weight	Plant 1	8.35	8.14	5.62	5.03
	Plant 2	7.91	8.82	4.93	3.49
	Plant 3	8.93	6.27	5.02	6.34
	Plant 4	8.04	8.39	5.11	6.03
Net photosynthesis	Plant 1	14.1178	11.2953	6.45438	5.95584
	Plant 2	12.1178	9.8252	6.5044	5.25575
	Plant 3	8.09517	11.0235	6.57189	7.48571
Stomatal conductance	Plant 1	0.0168559	0.0121078	0.00525959	-0.00310466
	Plant 2	0.013382	0.00841256	0.000691066	-0.00468943
	Plant 3	0.00371633	0.0109508	0.0020172	0.00217609
Fm/Fv value	Plant 1-Rep 1	0.8	0.801	0.802	0.817
	Plant 1-Rep 2	0.819	0.876	0.79	0.799
	Plant 1-Rep 3	0.823	0.8	0.808	0.806
	Plant 2-Rep 1	0.826	0.823	0.801	0.811
	Plant 2-Rep 2	0.8	0.805	0.795	0.781
	Plant 2-Rep 3	0.801	0.8	0.823	0.767
	Plant 3- Rep 1	0.813	0.828	0.819	0.804
	Plant 3- Rep 2	0.796	0.815	0.827	0.813
	Plant 3- Rep 3	0.799	0.817	0.829	0.811
	Plant 4-Rep 1	0.882	0.833	0.825	0.816
	Plant 4-Rep 2	0.809	0.828	0.816	0.801
	Plant 4-Rep 3	0.816	0.819	0.791	0.801
	Plant 5-Rep 1	0.809	0.812	0.824	0.818
	Plant 5-Rep 2	0.799	0.812	0.827	0.789
	Plant 5-Rep 3	0.819	0.818	0.798	0.814
	Plant 6-Rep 1	0.839	0.891	0.823	0.815
	Plant 6-Rep 2	0.808	0.801	0.829	0.784
	Plant 6-Rep 3	0.8	0.818	0.801	0.802
	Plant 7-Rep 1	0.822	0.822	0.783	0.837
	Plant 7-Rep 2	0.832	0.827	0.785	0.833
	Plant 7-Rep 3	0.799	0.808	0.801	0.816
SPAD Value	Plant 1-Rep 1	38.9	37.3	40.4	43.1
	Plant 1-Rep 2	40.1	40	40	43
	Plant 1-Rep 3	47.3	37.2	36.6	43
	Plant 2-Rep 1	42.9	41.5	31.5	44.7
	Plant 2-Rep 2	36.1	41.6	40.1	41.5
	Plant 2-Rep 3	39.3	38.8	44.7	42.8
	Plant 3- Rep 1	44.1	42.6	42.3	45
	Plant 3- Rep 2	42	43.1	45.6	46.8
	Plant 3- Rep 3	44.3	42.4	39.6	47.2
	Plant 4-Rep 1	46.7	38.3	40.4	46.6
	Plant 4-Rep 2	45.9	41.2	40.6	45.6
	Plant 4-Rep 3	39.5	39.3	41.2	49.5
	Plant 5-Rep 1	34.9	44.2	46.1	50.9
	Plant 5-Rep 2	39	42.1	43.8	42.5
	Plant 5-Rep 3	38.1	42.3	41.6	45
	Plant 6-Rep 1	42.1	41.6	46.8	45
	Plant 6-Rep 2	38.8	39.1	44.1	43.9
	Plant 6-Rep 3	50.1	40.3	46.8	45.4
	Plant 7-Rep 1	43.5	35.1	38.6	50.2
	Plant 7-Rep 2	39	39.3	39.8	44.1
	Plant 7-Rep 3	38.7	40.6	42.2	50.5

## Sheet: 2nd Harvest
2nd Harvest		100% WHC	75% WHC	50% WHC	25% WHC
Leaf area	Plant 1	956.69	1410.1	876.41	660.78
	Plant 2	869.17	1072.09	686.8	926.5
	Plant 3	999.79	1207.59	1120.56	856.08
	Plant 4	887.27	1136.22	1135.32	856.91
Root: Shoot ratio	Plant 1	0.274436	0.328147	0.325962	0.465934
	Plant 2	0.318699	0.18556	0.307623	0.315276
	Plant 3	0.303697	0.229215	0.236842	0.39793
	Plant 4	0.260769	0.31028	0.256604	0.410929
Total fresh weight	Plant 1	70.39	94.45	61.14	53.44
	Plant 2	69.78	76.41	57.01	65.03
	Plant 3	78.22	82.49	61.44	60.87
	Plant 4	62.58	79.06	58.95	57.37
		70.2425	83.1025	59.635	59.1775
Total dry weight	Plant 1	19.33	25.54	18.53	18.78
	Plant 2	19.26	20.46	15.76	18.43
	Plant 3	18.68	20.34	17.78	15.61
	Plant 4	20.25	23.18	17.85	15.79
Net photosynthesis	Plant 1	23.0852	27.38	24.7362	15.4724
	Plant 2	23.7193	24.6372	19.5384	27.689
	Plant 3	29.0898	22.0183	15.4236	25.0292
Stomatal conductance	Plant 1	0.0515107	0.0409765	0.00097613	-0.0147203
	Plant 2	0.0125033	0.0597901	-0.0201136	0.0568566
	Plant 3	0.041055	-0.00089426	0.0087	0.0511981
Fm/Fv value	Plant 1-Rep 1	0.806	0.819	0.819	0.823
	Plant 1-Rep 2	0.804	0.802	0.813	0.805
	Plant 1-Rep 3	0.821	0.809	0.838	0.802
	Plant 2-Rep 1	0.785	0.852	0.826	0.819
	Plant 2-Rep 2	0.781	0.821	0.822	0.8
	Plant 2-Rep 3	0.793	0.82	0.802	0.806
	Plant 3- Rep 1	0.804	0.8	0.793	0.82
	Plant 3- Rep 2	0.806	0.823	0.746	0.789
	Plant 3- Rep 3	0.802	0.823	0.737	0.816
	Plant 4-Rep 1	0.812	0.848	0.83	0.825
	Plant 4-Rep 2	0.802	0.84	0.814	0.796
	Plant 4-Rep 3	0.815	0.808	0.812	0.796
	Plant 5-Rep 1	0.815	0.833	0.808	0.809
	Plant 5-Rep 2	0.826	0.815	0.86	0.806
	Plant 5-Rep 3	0.803	0.806	0.819	0.812
	Plant 6-Rep 1	0.83	0.827	0.817	0.805
	Plant 6-Rep 2	0.852	0.819	0.81	0.771
	Plant 6-Rep 3	0.825	0.822	0.809	0.771
	Plant 7-Rep 1	0.831	0.835	0.802	0.807
	Plant 7-Rep 2	0.807	0.825	0.828	0.812
	Plant 7-Rep 3	0.799	0.82	0.809	0.813
SPAD Value	Plant 1-Rep 1	47.7	45.2	42.2	45.1
	Plant 1-Rep 2	43.5	44	42.4	52.6
	Plant 1-Rep 3	39.4	45	44.2	41.2
	Plant 2-Rep 1	41.5	43.1	43	48.5
	Plant 2-Rep 2	40.1	42.7	44.4	45.5
	Plant 2-Rep 3	43.3	49.7	41.1	47.5
	Plant 3- Rep 1	39.2	42.9	45	50.2
	Plant 3- Rep 2	40.2	42.5	42.8	45.5
	Plant 3- Rep 3	38	44.1	44.8	45.9
	Plant 4-Rep 1	53	40.8	42.6	46.4
	Plant 4-Rep 2	47.1	42.7	42.6	43.1
	Plant 4-Rep 3	43.9	39.6	42	43.3
	Plant 5-Rep 1	47.4	40.8	44	53.4
	Plant 5-Rep 2	42.6	40.2	40.8	42.3
	Plant 5-Rep 3	41.5	42.4	45.6	41.5
	Plant 6-Rep 1	43	41.3	44.3	48.8
	Plant 6-Rep 2	42.9	38.4	48	36.6
	Plant 6-Rep 3	49.7	36.9	44	44.6
	Plant 7-Rep 1	36.2	46	44.6	39
	Plant 7-Rep 2	50.1	38.7	44.1	45.6
	Plant 7-Rep 3	45.4	44.9	42.6	47.1
